# Supplementary material for: Larval sites of the mosquito Aedes aegypti formosus in forest and domestic habitats in Africa and the potential association with oviposition evolution
Source: Ecol Evol. 2021 Nov 9;11(22):16327–43. doi: 10.1002/ece3.8332 (PMC8601902; doi:10.1002/ece3.8332)
Supplement: Supplementary file 1 — Supplement S1 [file ECE3-11-16327-s001.csv]

Oviposition.site	Collection.location	Habitat	Type.of.the.site	Material	Aedes.aegypti.present	Date	Latitude	Longitude	Notes	Physical.analysis	Longest.diameter.(cm)	Second.diameter.(cm)	Circumference.(cm)	Surface.area.(cm2)	Height.of.container.opening.(cm)	Water.volume.(mL)	Temperature.difference.(�C)	Humidity.difference.(%)	Canopy.coverage.(%)	pH	Conductivity.(�S/cm)	Larval.density.analysis	Numbers.of.Aedes.aegypti	Density.of.Aedes.aegypti.(#/mL)	Numbers.of.all.mosquitoes	Density.of.all.mosquitoes.(#/mL)	Predator.presence	Microbial.density.analysis	Microbial.density.(cells/mL)	Bacterial.composition.analysis
D-01-001	SI01	Peridomestic	Plastic box	Plastic	Absent	11/18/2016	-0.105907023	11.60028996	Plastic box lying flat on the ground behind a residential house. Water half-full. Shaded by the house.	TRUE	23	17.5	81	403	0	1006	2.23	-5.57	93.5	6.2	47.2	TRUE	0	0	NA	NA	Absent	TRUE	2270000	TRUE
D-02-001	SI02	Peridomestic	Brick	Brick	Present	11/12/2016	-0.110953012	11.60092397	The bricks is about 10 meters from a group of residential houses at the edge of the village. A lot of vegetation around.	TRUE	12	12	47	144	130	6624	7.27	-12.85	28.4	7.23	421	TRUE	23	0.003472222	NA	NA	Absent	FALSE	NA	FALSE
D-02-002	SI02	Peridomestic	Tire	Rubber	Present	11/12/2016	-0.110953012	11.60092397	The tire is laying flat on the ground. Inner diameter = 40 cm, outer diameter = 76 cm. About 10 meters from residential houses at the edge of the village. A lot of vegetation around.	TRUE	76	40	364	3280	0	1000	6.23	-11.32	9.9	6.56	114.5	TRUE	1	0.001	NA	NA	Absent	FALSE	NA	FALSE
D-02-003	SI02	Peridomestic	Brick	Brick	Present	11/12/2016	-0.110953012	11.60092397	The bricks is about 15 meters from residential houses at the edge of the village. A lot of vegetation around.	TRUE	12.5	12.5	50	156	141	6250	5.28	-13.86	62.2	7.16	344	TRUE	3	0.00048	NA	NA	NA	FALSE	NA	FALSE
D-02-004	SI02	Peridomestic	Plastic bucket	Plastic	Present	12/3/2016	-0.110953012	11.60092397	Blue plastic bucket behind a house. Contains two matal plates. Water almost full. Big rain last night.	TRUE	51	51	160	2043	113	170576	1.93	-1.97	76.8	6.13	8.7	TRUE	1	5.86E-06	NA	NA	Absent	TRUE	370000	TRUE
D-02-005	SI02	Peridomestic	Metal plate	Metal	Absent	12/3/2016	-0.110953012	11.60092397	A lot of plants in it.Rain last night.	TRUE	47	10	99	369	0	600	4.13	-5.47	3.1	6.49	224	TRUE	0	0	NA	NA	Absent	FALSE	NA	TRUE
D-02-006	SI02	Peridomestic	Metal plate	Metal	Absent	12/3/2016	-0.110953012	11.60092397	A lot of plants and a shell in it. Next to D-02-005.Rain last night.	TRUE	47	10	99	369	0	600	4.13	-5.47	3.1	6.43	94.7	TRUE	0	0	NA	NA	Absent	TRUE	9640000	TRUE
D-02-007	SI02	Peridomestic	Metal can	Metal	Absent	12/3/2016	-0.110953012	11.60092397	Metal can on the ground behind a house. Water almost full.Rain last night.	TRUE	13.6	8.8	45	120	0	1975	1.83	-3.87	60.7	6.67	13.5	TRUE	0	0	NA	NA	Absent	TRUE	572000	TRUE
D-02-008	SI02	Peridomestic	Tire	Rubber	Absent	12/3/2016	-0.110953012	11.60092397	Tire lying flat on the ground shaded by a small tree. Wate half-full.Rain last night.	TRUE	76	40	364	3280	0	1000	4.53	-9.27	73.2	6.33	870	TRUE	0	0	NA	NA	Present	TRUE	1.10E+07	TRUE
D-02-009	SI02	Peridomestic	Metal can	Metal	Absent	12/3/2016	-0.110953012	11.60092397	Metal can on the ground shaded by two small trees. 1 meter from D-02-008. Rain last night.	TRUE	10	10	31	79	0	668	4.03	-13.57	87.8	6.58	88.9	TRUE	0	0	NA	NA	Absent	FALSE	NA	TRUE
D-07-001	SI07	Peridomestic	Brick	Brick	Present	11/12/2016	-0.103296982	11.60592402	Next to D-07-001.	TRUE	11	9	40	99	126	495	3.64	-8.86	0	8.36	329	TRUE	52	0.105050505	NA	NA	NA	TRUE	3140000	TRUE
D-07-002	SI07	Peridomestic	Brick	Brick	Present	11/12/2016	-0.103296982	11.60592402	Next to D-07-002.	TRUE	12	11	46	132	126	1056	3.32	-5.27	0	8.96	316	TRUE	43	0.040719697	NA	NA	Present	TRUE	1.27E+08	TRUE
D-08-001	SI08	Peridomestic	Tire	Rubber	Absent	11/12/2016	-0.106922993	11.611299	The tire is laying flat on another tire. Next to D-08-002 and D-08-003.	TRUE	120	60	565	8482	50	10000	11.53	-26.29	0	8	120.7	TRUE	0	0	NA	NA	Absent	TRUE	1110000	TRUE
D-08-002	SI08	Peridomestic	Tire	Rubber	Present	11/12/2016	-0.106922993	11.611299	The tire is laying flat on another tire. Next to D-08-001 and D-08-003.	TRUE	119	60	562	8295	50	10000	11.53	-26.29	0	6.8	47.7	TRUE	1	1.00E-04	NA	NA	Absent	TRUE	260000	TRUE
D-08-003	SI08	Peridomestic	Tire	Rubber	Absent	11/12/2016	-0.106922993	11.611299	The tire is standing next to D-08-001 and D-08-002.	TRUE	21	10	50	165	20	200	3.85	-3.12	50	7.31	175.8	TRUE	0	0	NA	NA	Absent	TRUE	1.10E+07	TRUE
D-17-001	SI17	Peridomestic	Plastic cloth	Plastic	Present	11/20/2016	-0.104197031	11.616274	Plastic cover on a pile of wood in the yard. Shaded by a house from west. Circumference and area estimates may not be accurate. Rain last night.	TRUE	31	16	112	444	80	500	5.56	-11.41	53.9	6.57	21.6	TRUE	1	0.002	NA	NA	Absent	TRUE	1930000	TRUE
D-17-002	SI17	Peridomestic	Metal barrel	Metal	Absent	11/20/2016	-0.104197031	11.616274	Shaded by a house from north. Rain last night	TRUE	56	56	176	2463	0	115761	2.63	-0.22	49.2	6.29	193.1	TRUE	0	0	NA	NA	Absent	FALSE	NA	TRUE
D-17-003	SI17	Peridomestic	Metal bucket	Metal	Absent	11/20/2016	-0.104197031	11.616274	Next to D-17-002. The water is polluted. Rain last night.	TRUE	15	15	47	177	0	840	2.63	-0.22	69.8	6.35	97.7	TRUE	0	0	NA	NA	Absent	FALSE	NA	TRUE
D-17-004	SI17	Peridomestic	Metal platform	Metal	Absent	11/20/2016	-0.104197031	11.616274	A corner of a metal platform. Shaded by a barrel from south. Rain last night.	TRUE	27	25	89	338	54	281	5.43	-7.19	33.1	6.15	36.9	TRUE	0	0	NA	NA	Absent	FALSE	NA	TRUE
D-17-005	SI17	Peridomestic	Metal can	Metal	Absent	11/20/2016	-0.104197031	11.616274	Small metal can shaded by bushes from the west. Rain last night.	TRUE	10	5	30	50	0	50	5.34	1.77	60.7	6.15	38.9	TRUE	0	0	NA	NA	Absent	FALSE	NA	TRUE
D-17-006	SI17	Peridomestic	Metal can	Metal	Absent	11/20/2016	-0.104197031	11.616274	Small metal can shaded by bushes from the west. Next to D-17-005. Rain last night.	TRUE	8	5	22	20	0	30	5.34	1.77	60.7	6.29	23.6	TRUE	0	0	NA	NA	Absent	FALSE	NA	FALSE
D-17-007	SI17	Peridomestic	Metal pool	Metal	Present	11/20/2016	-0.104197031	11.616274	Metal pool on a tire frame. Shaded by a wall and a small tree. Rain last night.	TRUE	6.5	3.5	17	18	32	45	6.15	-12.52	68	6.09	43.1	TRUE	1	0.022222222	NA	NA	Absent	TRUE	1140000	TRUE
D-17-008	SI17	Peridomestic	Metal pool	Metal	Absent	11/20/2016	-0.104197031	11.616274	Metal pool on a tire frame. Shaded by a wall and a small tree. Rain last night.	TRUE	6.5	3.5	17	18	32	45	6.15	-12.52	68	6.43	24.7	TRUE	0	0	NA	NA	Absent	FALSE	NA	TRUE
D-17-009	SI17	Peridomestic	Metal pool	Metal	Absent	11/20/2016	-0.104197031	11.616274	Metal pool on a tire frame. Shaded by a wall and a small tree. Rain last night.	TRUE	6.5	3.5	17	18	32	45	6.15	-12.52	68	6.46	81.2	TRUE	0	0	NA	NA	Absent	TRUE	3360000	TRUE
D-17-010	SI17	Peridomestic	Metal pool	Metal	Absent	11/20/2016	-0.104197031	11.616274	Metal pool on a tire frame. Shaded by a wall and a small tree. Rain last night.	TRUE	6.5	3.5	17	18	32	45	6.15	-12.52	68	6.52	59.5	TRUE	0	0	NA	NA	Absent	FALSE	NA	FALSE
D-17-011	SI17	Peridomestic	Metal pool	Metal	Absent	11/20/2016	-0.104197031	11.616274	Metal pool on a tire frame. Shaded by a wall and a small tree. Rain last night.	TRUE	6.5	3.5	17	18	32	45	6.15	-12.52	68	6.38	35	TRUE	0	0	NA	NA	Absent	FALSE	NA	TRUE
D-17-012	SI17	Peridomestic	Metal pool	Metal	Absent	11/20/2016	-0.104197031	11.616274	Metal pool on a tire frame. Shaded by a wall and a small tree. Rain last night.	TRUE	6.5	3.5	17	18	32	45	6.15	-12.52	68	6.33	51.3	TRUE	0	0	NA	NA	Absent	FALSE	NA	TRUE
D-17-013	SI17	Peridomestic	Metal pool	Metal	Present	11/20/2016	-0.104197031	11.616274	Metal pool on a tire frame. Shaded by a wall and a small tree. Rain last night.	TRUE	6.5	3.5	17	18	32	45	6.46	-12.04	68	6.3	26.4	TRUE	1	0.022222222	NA	NA	Absent	TRUE	4730000	TRUE
D-17-014	SI17	Peridomestic	Metal pool	Metal	Absent	11/20/2016	-0.104197031	11.616274	Metal pool on a tire frame. Shaded by a wall and a small tree. Rain last night.	TRUE	6.5	3.5	17	18	32	45	6.46	-12.04	68	6.25	27.4	TRUE	0	0	NA	NA	Absent	TRUE	1570000	TRUE
D-21-001	SI21	Peridomestic	Plastic bucket	Plastic	Absent	12/1/2016	-0.1248	11.6987	Blue plastic bucket behind a house.	TRUE	44	44	138	1521	62	7603	4.83	-19.85	65.6	6.47	14.4	TRUE	0	0	NA	NA	Absent	TRUE	3770000	TRUE
D-21-002	SI21	Peridomestic	Metal bucket	Metal	Absent	12/1/2016	-0.1248	11.6987	Metal bucket behind a house. Close to D-21-005.	TRUE	23.5	23.5	74	434	36	1952	4.75	-13.26	28.1	6.75	135.2	TRUE	0	0	NA	NA	Absent	FALSE	NA	TRUE
D-21-003	SI21	Peridomestic	Plastic bucket	Plastic	Absent	12/1/2016	-0.1248	11.6987	Black plastic bucket behind a house. A few dead Aedes mosquitoes in the water.	TRUE	30	26	88	613	32	14712	12.83	-30.43	54.7	6.99	11.1	TRUE	0	0	NA	NA	Absent	TRUE	2240000	TRUE
D-21-004	SI21	Peridomestic	Metal bucket	Metal	Present	12/1/2016	-0.1248	11.6987	Metal bucket about 5 meters from the nearest house. Shaded by a tree.	TRUE	27	27	85	573	0	6584	2.95	-9.92	56.5	6.46	23.7	TRUE	5	0.000759417	NA	NA	Absent	TRUE	9440000	TRUE
D-21-005	SI21	Peridomestic	Plastic bucket	Plastic	Present	12/1/2016	-0.1248	11.6987	Blue plastic bucket behind a house.	TRUE	25	25	79	491	0	9179	-0.27	-2.42	85.2	6.27	13.8	TRUE	1	0.000108944	NA	NA	Present	TRUE	1140000	TRUE
D-21-006	SI21	Peridomestic	Metal bucket	Metal	Absent	12/1/2016	-0.1248	11.6987	Metal bucket behind a house close to D-21-005.	TRUE	35	35	110	962	0	16067	-0.25	-1.97	87	5.97	14.3	TRUE	0	0	NA	NA	Present	TRUE	5490000	TRUE
D-21-007	SI21	Peridomestic	Plastic bucket	Plastic	Absent	12/1/2016	-0.1248	11.6987	Green plastic bucket behind a house about 1.5 meters from D-21-006.	TRUE	42	42	132	1385	0	34636	0.95	-2.67	71.1	5.87	14.6	TRUE	0	0	NA	NA	Absent	TRUE	1350000	TRUE
D-21-008	SI21	Peridomestic	Muddy pool	Mud	Present	12/1/2016	-0.1248	11.6987	Muddy pool on the ground between two houses. Have two plastic bottles and two metal can in water.	TRUE	35	26	96	431	0	200	3.05	-10.1	60.9	6.3	682	TRUE	3	0.015	NA	NA	Absent	TRUE	25300000	TRUE
D-21-009	SI21	Peridomestic	Muddy pool	Mud	Absent	12/1/2016	-0.1248	11.6987	Muddy pool in the middle of the road. Formed by car track accumulating water.	FALSE	NA	NA	NA	NA	NA	NA	NA	NA	NA	NA	NA	TRUE	0	0	NA	NA	Absent	FALSE	NA	TRUE
F-03-002	SI03	Forest	Rock pool	Rock	Absent	11/15/2016	-0.16413602	11.60018804	Small rock pool by the stream. Shaded by leaves. Collected after a rain.	TRUE	14	6	40	60	0	300	0.34	9.48	86.7	5.84	64	TRUE	0	0	11	0.036666667	Absent	FALSE	NA	TRUE
F-03-004	SI03	Forest	Rock pool	Rock	Absent	11/18/2016	-0.16413602	11.60018804	Small rock pool in the middle of a stream.	TRUE	18	14	51	138	0	140	2.25	-2.39	85.2	6.32	17.1	TRUE	0	0	14	0.1	Absent	FALSE	NA	FALSE
F-03-005	SI03	Forest	Rock pool	Rock	Absent	11/21/2016	-0.16413602	11.60018804	Rock pool near a river. A few fallen leaves in it.	TRUE	19	9	70	100	0	150	2.9	-5.31	68.8	6.1	73.3	TRUE	0	0	25	0.166666667	Absent	FALSE	NA	FALSE
F-03-006	SI03	Forest	Rock pool	Rock	Absent	11/21/2016	-0.16413602	11.60018804	Rock pool near a river.	TRUE	37	18	90	341	0	200	1.49	0.65	77.3	6.6	219	TRUE	0	0	17	0.085	Absent	FALSE	NA	FALSE
F-03-007	SI03	Forest	Rock pool	Rock	Absent	11/21/2016	-0.16413602	11.60018804	Rock pool near a river next to F-03-006.	TRUE	49	30	124	742	0	3000	1.59	-2.05	79.4	5.99	35.2	TRUE	0	0	10	0.003333333	Absent	FALSE	NA	FALSE
F-03-008	SI03	Forest	Rock pool	Rock	Absent	11/21/2016	-0.16413602	11.60018804	Rock pool near a river next to F-03-007.	TRUE	48	15	106	565	0	1000	2.08	-4.28	79.4	5.92	36.1	TRUE	0	0	6	0.006	Absent	TRUE	1660000	TRUE
F-03-009	SI03	Forest	Tree hole	Wood	Absent	11/21/2016	-0.16413602	11.60018804	Small tree hole close to the river located between F-03-005 and F-03-008. Shaded on the south side by a rock.	TRUE	13	7	37	42	0	20	0.48	0.82	80.5	6.05	62.7	TRUE	0	0	1	0.05	Absent	FALSE	NA	TRUE
F-03-010	SI03	Forest	Rock pool	Rock	Absent	11/21/2016	-0.16413602	11.60018804	Small rock pool near the river.	FALSE	NA	NA	NA	NA	NA	NA	NA	NA	NA	NA	NA	TRUE	0	0	4	0.266666667	Absent	FALSE	NA	TRUE
F-03-011	SI03	Forest	Rock pool	Rock	Absent	11/21/2016	-0.16413602	11.60018804	Rock pool near a river. 3 fallen leaves in it.	TRUE	40	7.5	84	186	0	400	0.34	1.13	87	5.72	41.9	TRUE	0	0	27	0.0675	Absent	FALSE	NA	TRUE
F-03-012	SI03	Forest	Rock pool	Rock	Absent	11/21/2016	-0.16413602	11.60018804	Small rock pool near the river. Several fallen leaves in it. 1 meter from F-03-011. Circumference and area estimates may not be accurate.	TRUE	13	9.5	35	28	0	60	0.34	2.33	89.3	5.69	98	TRUE	0	0	3	0.05	Present	TRUE	1320000	TRUE
F-03-013	SI03	Forest	Rock pool	Rock	Absent	11/21/2016	-0.16413602	11.60018804	Rock pool near the river. 30 cm from F-03-012.	TRUE	21	11	53	154	0	300	0.27	2.45	89.3	5.78	27.5	TRUE	0	0	5	0.016666667	Absent	FALSE	NA	TRUE
F-03-014	SI03	Forest	Tree hole	Wood	Absent	11/28/2016	-0.16413602	11.60018804	Tree hole on a old trunk lying flat on rocks near the river. Water is relatively dirty. Rain last night.	TRUE	41	12	117	291	82	800	6.68	-16.97	19.5	5.89	402	TRUE	0	0	0	0	Absent	FALSE	NA	FALSE
F-03-015	SI03	Forest	Rock pool	Rock	Absent	11/28/2016	-0.16413602	11.60018804	Rock pool in a river shaded by a piece of rock from south. Rain last night.	TRUE	11	8	30	69	0	300	3.88	-7.25	38.5	7.94	57.1	TRUE	0	0	0	0	Absent	FALSE	NA	FALSE
F-04-001	SI04	Forest	Rock pool	Rock	Present	11/15/2016	-0.154618034	11.62505899	Close to a small foest patch and a river.	TRUE	50	26	140	835	0	1500	3.73	-7.45	31.5	5.87	18.3	TRUE	1	0.000666667	8	0.005333333	NA	TRUE	1250000	TRUE
F-04-002	SI04	Forest	Rock pool	Rock	Absent	11/15/2016	-0.154618034	11.62505899	Close to the river and shaded by bushes.	TRUE	24	16.5	65	302	0	800	0.03	5.8	43.5	6.11	20.1	TRUE	0	0	6	0.0075	Absent	FALSE	NA	TRUE
F-04-003	SI04	Forest	Rock pool	Rock	Absent	11/22/2016	-0.154618034	11.62505899	Rock pool near the river.	TRUE	32	25	81	420	0	2000	2.39	2.92	39.3	6.59	27.2	TRUE	0	0	11	0.0055	Absent	FALSE	NA	TRUE
F-04-004	SI04	Forest	Rock pool	Rock	Absent	11/22/2016	-0.154618034	11.62505899	Rock pool near the river. 40 cm from F-04-003. 3 fallen leaves in it.	TRUE	30	22	90	366	0	300	1.99	2.62	41.7	7.4	159.7	TRUE	0	0	8	0.026666667	Absent	TRUE	1120000	TRUE
F-04-005	SI04	Forest	Rock pool	Rock	Absent	11/22/2016	-0.154618034	11.62505899	Rock pool. 2 meter from F-04-003. Circumference and surface area estimates may not be accurate.	TRUE	51	25	137	763	0	500	0.84	7.48	54.2	6.51	48.1	TRUE	0	0	19	0.038	Absent	FALSE	NA	TRUE
F-04-006	SI04	Forest	Rock pool	Rock	Absent	11/22/2016	-0.154618034	11.62505899	Rock pool close to a small forest patch. Shaded by small trees.	TRUE	19	10	47	149	0	100	-0.76	11.98	85.9	6.64	350	TRUE	0	0	25	0.25	Absent	FALSE	NA	FALSE
F-04-007	SI04	Forest	Rock pool	Rock	Absent	11/22/2016	-0.154618034	11.62505899	Rock pool close to the forest patch. About 60 cm from F-04-006. A few fallen leaves in it.	TRUE	27	9.5	61	201	0	150	-0.97	13.15	90.6	6.57	114.2	TRUE	0	0	11	0.073333333	Absent	FALSE	NA	TRUE
F-04-008	SI04	Forest	Rock pool	Rock	Absent	11/22/2016	-0.154618034	11.62505899	Rock pool close to a forest patch. 30 cm away from F-04-007. Circumference and area estimates may not be accurate.	TRUE	18	11	44	104	0	80	-0.97	13.15	89.8	6.59	172.4	TRUE	0	0	17	0.2125	Absent	FALSE	NA	TRUE
F-04-009	SI04	Forest	Rock pool	Rock	Absent	11/22/2016	-0.154618034	11.62505899	Rock pool near the river.	TRUE	11	6	24	37	0	80	4.53	-10.19	4.4	6.49	75.2	TRUE	0	0	1	0.0125	Absent	FALSE	NA	TRUE
F-04-010	SI04	Forest	Rock pool	Rock	Absent	11/22/2016	-0.154618034	11.62505899	Rock pool near the river.	TRUE	26	8	52	92	0	300	3.73	-5.79	0	6.19	28.1	TRUE	0	0	9	0.03	Absent	FALSE	NA	TRUE
F-04-011	SI04	Forest	Rock pool	Rock	Absent	11/24/2016	-0.154618034	11.62505899	Rock pool near the river.	TRUE	24	18	62	246	0	800	13.5	-20.21	19.3	6.69	37.5	TRUE	0	0	4	0.005	Absent	FALSE	NA	TRUE
F-04-012	SI04	Forest	Rock pool	Rock	Absent	11/24/2016	-0.154618034	11.62505899	Rock pool near the river. A few fallen leaves in it.	TRUE	25	8	52	82	0	200	6.21	-12.21	29.4	6.69	305	TRUE	0	0	14	0.07	Absent	FALSE	NA	TRUE
F-04-013	SI04	Forest	Rock pool	Rock	Present	11/24/2016	-0.154618034	11.62505899	Rock pool near the river on the side of a rock. Shaded on north west and south by the rock. A lot of fallen leaves in it.	TRUE	16	15.5	50	195	10	400	4.01	-7.31	85.4	6.52	40.6	TRUE	1	0.0025	28	0.07	Absent	TRUE	10900000	TRUE
F-04-014	SI04	Forest	Rock pool	Rock	Absent	11/24/2016	-0.154618034	11.62505899	Deep rock pool near the river. Shaded by rock and a small tree. A lot of fallen leaves in it.	TRUE	13.5	10.5	38	111	0	200	3.46	-7.86	76.6	6.21	64.9	TRUE	0	0	43	0.215	Absent	FALSE	NA	TRUE
F-04-015	SI04	Forest	Rock pool	Rock	Absent	11/24/2016	-0.154618034	11.62505899	Rock pool near the river. 50 cm away from F-04-014.	TRUE	35	27	88	503	0	2000	3.76	-5.86	80.5	6.77	45.9	TRUE	0	0	19	0.0095	Present	FALSE	NA	TRUE
F-04-016	SI04	Forest	Rock pool	Rock	Absent	11/24/2016	-0.154618034	11.62505899	Rock pool near the river. 70 cm away from F-04-015. A lot of rocks and fallen leaves in it.	TRUE	56	26	115	1144	0	500	10.17	-18.72	71.9	6.69	95.4	TRUE	0	0	19	0.038	Absent	FALSE	NA	TRUE
F-04-017	SI04	Forest	Rock pool	Rock	Absent	11/24/2016	-0.154618034	11.62505899	Rock pool near the river. 25 cm away from F-04-016. A lot of fallen leaves in it.	TRUE	20	12	51	188	0	400	10.17	-18.72	71.6	7.25	65.7	TRUE	0	0	22	0.055	Absent	FALSE	NA	FALSE
F-04-018	SI04	Forest	Rock pool	Rock	Absent	11/24/2016	-0.154618034	11.62505899	Rock pool near the river.	TRUE	26	20	56	201	0	1500	0.98	4.46	54.2	6.38	74.5	TRUE	0	0	85	0.056666667	Absent	FALSE	NA	TRUE
F-04-019	SI04	Forest	Rock pool	Rock	Absent	11/24/2016	-0.154618034	11.62505899	Rock pool near the river. Grass grow in the pool.	TRUE	51	17	114	681	0	1500	10.38	-16.94	34.6	6.69	26.1	TRUE	0	0	2	0.001333333	Absent	FALSE	NA	TRUE
F-04-020	SI04	Forest	Rock pool	Rock	Absent	11/24/2016	-0.154618034	11.62505899	Rock pool near the river at the edge of a small forest patch. A lot of fallen leaves in it.	TRUE	48	20	137	745	0	800	0.52	7.9	79.2	6.5	29.6	TRUE	0	0	35	0.04375	Absent	FALSE	NA	TRUE
F-05-002	SI05	Forest	Tree hole	Wood	Absent	11/12/2016	-0.205035014	11.60653003		TRUE	14	10	38	110	32	200	0.75	6.41	88.8	6.42	124.9	TRUE	0	0	5	0.025	Absent	TRUE	1100000	FALSE
F-06-004	SI06	Forest	Rock pool	Rock	Absent	11/17/2016	-0.204273015	11.60021201	The rock pool is connect to a larger pool when the water level increases. Close to a stream at the edge of the forest.	TRUE	30	24	88	379	0	400	3.58	-1.65	91.4	6.29	36.4	TRUE	0	0	2	0.005	Absent	FALSE	NA	TRUE
F-06-005	SI06	Forest	Rock pool	Rock	Present	11/17/2016	-0.204273015	11.60021201	Rock pool about 0.3 meter from F-06-004. Shaded by rock on east and west.	TRUE	43	31	144	803	0	1000	0.78	5.45	91.4	6.7	354	TRUE	1	0.001	4	0.004	Absent	TRUE	2960000	TRUE
F-06-006	SI06	Forest	Rock pool	Rock	Absent	11/17/2016	-0.204273015	11.60021201	Rock pool about 0.5 meter from F-06-005.	TRUE	30	10	64	125	0	300	1.52	-2.27	85.4	7.65	52.1	TRUE	0	0	16	0.053333333	Absent	FALSE	NA	TRUE
F-06-007	SI06	Forest	Rock pool	Rock	Present	11/17/2016	-0.204273015	11.60021201	Rock pool about 0.2 meter from F-06-006.	TRUE	13	5	23	28	0	100	-0.38	2.42	85.4	6.26	31.6	TRUE	1	0.01	3	0.03	Absent	TRUE	1480000	TRUE
F-06-008	SI06	Forest	Rock pool	Rock	Absent	11/17/2016	-0.204273015	11.60021201	Rock pool between two forest patches.	TRUE	36	8	64	72	0	100	4.23	-4.76	2.6	6.15	41.7	TRUE	0	0	4	0.04	Absent	FALSE	NA	TRUE
F-06-009	SI06	Forest	Rock pool	Rock	Absent	11/17/2016	-0.204273015	11.60021201	Rock pool between two forest patch next to F-06-008. Shallow and has a lot of mud at the bottom.	TRUE	25	7	59	122	0	50	4.57	-10.66	2.6	6.21	89.8	TRUE	0	0	9	0.18	Absent	TRUE	10300000	FALSE
F-06-012	SI06	Forest	Tree hole	Wood	Absent	11/19/2016	-0.204273015	11.60021201	Small tree hole inside the forest patch. Rain last night.	TRUE	5	3	13	12	83	80	-1.93	12.44	96.1	6.32	192.7	TRUE	0	0	0	0	Absent	FALSE	NA	FALSE
F-06-013	SI06	Forest	Rock pool	Rock	Absent	11/19/2016	-0.204273015	11.60021201	Filled with fallen leaves. Rain last night.	TRUE	26.5	8.5	59	177	0	300	8.47	-17.85	24	6.31	33.1	TRUE	0	0	0	0	Absent	FALSE	NA	FALSE
F-06-014	SI06	Forest	Rock pool	Rock	Absent	11/19/2016	-0.204273015	11.60021201	Filled with fallen leaves. Close to F-06-013. Rain last night.	TRUE	13	9	35	92	0	80	8.47	-17.85	36.5	6.21	47.1	TRUE	0	0	1	0.0125	Absent	TRUE	1010000	TRUE
F-09-001	SI09	Forest	Tree hole	Wood	Absent	11/13/2016	-0.191274025	11.59341202	Tree hole near the road.	FALSE	NA	NA	NA	NA	NA	NA	NA	NA	NA	NA	NA	TRUE	0	0	4	0.02	Absent	FALSE	NA	TRUE
F-09-002	SI09	Forest	Tree hole	Wood	Absent	11/13/2016	-0.191274025	11.59341202	Small tree hole near the road.	FALSE	NA	NA	NA	NA	NA	NA	NA	NA	NA	NA	NA	TRUE	0	0	5	0.05	Absent	TRUE	1370000	TRUE
F-15-001	SI12	Forest	Tree hole	Wood	Absent	11/16/2016	-0.218860041	11.58363403	Treehole inside a large forest patch. Have several fallen leaves in it. Rain last night.	TRUE	40	20	97	628	170	340	1.15	1.5	94.3	7.42	1443	TRUE	0	0	NA	NA	Absent	FALSE	NA	FALSE
F-15-002	SI12	Forest	Tree hole	Wood	Absent	11/16/2016	-0.218860041	11.58363403	Small and deep tree hole. Only 1 Aedes larvae was spotted when collecting.	FALSE	NA	NA	NA	NA	NA	NA	NA	NA	NA	NA	NA	TRUE	0	0	0	0	Absent	FALSE	NA	FALSE
F-15-003	SI12	Forest	Tree hole	Wood	Absent	11/16/2016	-0.218860041	11.58363403	Tree hole close to a stream. The edge of the water was covered by moss. Rain last night.	TRUE	20	8	46	126	33	420	1.43	2.48	89.6	6.11	429	TRUE	0	0	1	0.002380952	Absent	TRUE	1050000	TRUE
F-20-001	SI20	Forest	Rock pool	Rock	Absent	11/29/2016	-0.15346	11.60152	Small rock pool near the river. A lot of fallen leaves in it.	FALSE	NA	NA	NA	NA	NA	NA	NA	NA	NA	NA	NA	TRUE	0	0	7	0.466666667	Absent	FALSE	NA	FALSE
F-20-002	SI20	Forest	Tree hole	Wood	Absent	11/29/2016	-0.15346	11.60152	A lot of detritus at the bottom.	FALSE	NA	NA	NA	NA	NA	NA	NA	NA	NA	NA	NA	TRUE	0	0	2	0.1	Absent	TRUE	21500000	FALSE
F-20-003	SI20	Forest	Tree hole	Wood	Absent	11/29/2016	-0.15346	11.60152	Tree hole about 30 cm down from F-20-002. Filled with fallen leaves.	FALSE	NA	NA	NA	NA	NA	NA	NA	NA	NA	NA	NA	TRUE	0	0	0	0	Absent	FALSE	NA	FALSE
F-20-004	SI20	Forest	Rock pool	Rock	Absent	11/29/2016	-0.15346	11.60152	Near the river. A lot of fallen leaves in it.	TRUE	36	7	76	979	0	300	0	10.51	90.1	6.16	68.2	TRUE	0	0	26	0.086666667	Absent	FALSE	NA	FALSE
F-20-005	SI20	Forest	Rock pool	Rock	Absent	11/29/2016	-0.15346	11.60152	Near the river and close to F-20-004.	TRUE	18	6	40	226	0	800	-0.1	9.91	90.1	6.58	255	TRUE	0	0	3	0.00375	Absent	FALSE	NA	FALSE
F-20-006	SI20	Forest	Rock pool	Rock	Absent	11/29/2016	-0.15346	11.60152	Near the river and close to F-20-004 and F-20-005. A lot of fallen leaves in it.	TRUE	31	6	65	726	0	300	-0.1	9.91	90.1	6.26	34.5	TRUE	0	0	8	0.026666667	Absent	FALSE	NA	FALSE
F-20-007	SI20	Forest	Rock pool	Rock	Absent	11/30/2016	-0.15346	11.60152	Rock pool near a river. A lot of fallen leaves in it. Circumference and area estimates may not be accurate.	TRUE	32	17	108	278	0	300	3.28	-1.65	89.8	6.45	23.4	TRUE	0	0	0	0	Absent	FALSE	NA	FALSE
F-20-008	SI20	Forest	Rock pool	Rock	Absent	11/30/2016	-0.15346	11.60152	Rock pool next to the river.	TRUE	21	12.5	52	129	0	200	1	3.82	67.4	7.57	460	TRUE	0	0	0	0	Absent	FALSE	NA	FALSE
F-20-009	SI20	Forest	Rock pool	Rock	Absent	11/30/2016	-0.15346	11.60152	Rock pool next to the river. Have half dead crab in it. 10 cm from F-20-008.	TRUE	44	10	102	215	0	200	1	3.82	67.4	7.2	148.5	TRUE	0	0	3	0.015	Absent	TRUE	4980000	TRUE
F-20-010	SI20	Forest	Rock pool	Rock	Absent	11/30/2016	-0.15346	11.60152	Rock pool next to the river. About 50 cm away from F-20-009.	TRUE	20.5	12	53	172	0	200	0.5	10.22	65.1	8.01	66.1	TRUE	0	0	3	0.015	Absent	FALSE	NA	TRUE
F-20-011	SI20	Forest	Rock pool	Rock	Absent	11/30/2016	-0.15346	11.60152	Rock pool next to the river.	TRUE	18	6	51	73	0	150	1.18	6.41	79.2	6.58	54.8	TRUE	0	0	2	0.013333333	Absent	FALSE	NA	TRUE
F-20-012	SI20	Forest	Rock pool	Rock	Present	11/30/2016	-0.15346	11.60152	Rock pool next to the river. Next to F-20-011.	TRUE	17	3	36	22	0	120	1.18	6.41	79.2	6.55	36.7	TRUE	2	0.016666667	3	0.025	Absent	TRUE	2040000	TRUE
