# Supplementary material for: Larval sites of the mosquito Aedes aegypti formosus in forest and domestic habitats in Africa and the potential association with oviposition evolution
Source: Ecol Evol. 2021 Nov 9;11(22):16327–43. doi: 10.1002/ece3.8332 (PMC8601902; doi:10.1002/ece3.8332)
Supplement: Supplementary file 2 — Supplement S2 [file ECE3-11-16327-s003.csv]

Oviposition.site	Collection.location	Habitat	Type.of.the.site	Material	Aedes.aegypti.present	Date	Latitude	Longitude	Notes	Physical.analysis	Longest.diameter.(cm)	Second.diameter.(cm)	Circumference.(cm)	Surface.area.(cm2)	Water.volume.(mL)	Container.depth.(cm)	Height.of.openning.(cm)	Water.depth.(cm)	Temperature.difference.(�C)	Humidity.difference.(%)	Canopy.coverage.(%)	pH	Conductivity.(�S/cm)	Salinity.(ppt)	Total.dissolved.solids.(ppm)	Water.temperature.(�C)	Larval.density.analysis	Numbers.of.Aedes.aegypti	Density.of.Aedes.aegypti.(#/mL)	Numbers.of.all.mosquitoes	Density.of.all.mosquitoes.(#/mL)	Microbial.density.analysis	Microbial.density.(cells/mL)	Bacterial.composition.analysis	Headspace.chemical.analysis
Rabai_D-01-01	Chang'ombe	Peridomestic	Tire	Rubber	Present	5/15/2017	-3.918362958	39.59430101	Rain last night.	TRUE	100	52	478	5730	40112	24	9	7	2.4	-3.6	85.2	7.73	327	0.16	232	25.2	TRUE	44	0.001096929	70	0.001745114	TRUE	10300000	TRUE	FALSE
Rabai_D-01-02	Chang'ombe	Peridomestic	Metal barrel	Metal	Present	5/15/2017	-3.917905977	39.59472698	Taken outside of the house without water about a week ago. Hard to know whether the eggs are laid when the barral were inside or outside of the house. Rain last night.	TRUE	54	54	170	2290	8016	81	87	3.5	8.7	-17.1	47.9	8.26	154	0.08	109	31.5	TRUE	93	0.011601796	95	0.011851297	TRUE	906100	TRUE	TRUE
Rabai_D-01-03	Chang'ombe	Domestic	Gas bottle	Plastic	Present	5/15/2017	-3.917701961	39.59454199	Openning is only about 5cm diameter. Water is clean. Rain last night.	TRUE	26	26	82	531	15397	30	30	29	2.8	-2.4	100	6.81	71.2	0.04	50.2	26.7	TRUE	22	0.00142885	22	0.00142885	TRUE	730300	TRUE	TRUE
Rabai_D-01-04	Chang'ombe	Domestic	Plastic barrel	Plastic	Present	5/15/2017	-3.918722961	39.59433303	Water was yellow. Only 1 larvae. Rain last night.	TRUE	46	46	145	1662	41548	70	70	25	0.4	0.5	100	6.98	275	0.14	196	26.7	TRUE	1	2.41E-05	1	2.41E-05	TRUE	1757000	TRUE	TRUE
Rabai_D-01-05	Chang'ombe	Domestic	Plastic barrel	Plastic	Present	5/15/2017	-3.918821029	39.594658	Drinking water. A few pupae. Rain last night.	TRUE	48	48	151	1810	54287	70	70	30	-0.1	4.5	100	6.77	92	0.05	64.6	27.5	TRUE	6	0.000110524	6	0.000110524	TRUE	645500	TRUE	TRUE
Rabai_D-01-06	Chang'ombe	Domestic	Earthenware pot	Earthenware	Present	5/15/2017	-3.921454037	39.59961296	Seemed to have a thin layer of oil on surface. Rain last night.	TRUE	40	40	126	1257	18850	35	35	30	-0.9	5.9	100	8.45	437	0.22	312	27.1	TRUE	23	0.001220159	23	0.001220159	TRUE	578700	TRUE	TRUE
Rabai_D-01-07	Chang'ombe	Domestic	Plastic barrel	Plastic	Present	5/15/2017	-3.921430986	39.599605	Same house as D-01-06. Rain last night.	TRUE	39	39	123	1195	2389	52	61	2	0.4	4.3	100	7.3	90.5	0.05	67.1	28.6	TRUE	10	0.004185852	10	0.004185852	TRUE	1155000	TRUE	TRUE
Rabai_D-01-08	Chang'ombe	Domestic	Plastic barrel	Plastic	Present	5/20/2017	-3.913591979	39.59617697	Collect only part of the larvae. Rain last night and this morning.	TRUE	58	58	182	2642	166451	87	87	63	1	2.1	100	7.03	1742	0.87	1240	26.9	TRUE	30	0.000180233	30	0.000180233	TRUE	51520	TRUE	FALSE
Rabai_D-01-09	Chang'ombe	Domestic	Plastic bucket	Plastic	Present	5/20/2017	-3.913688036	39.59597102	Light yellow container. Water sat still for about 1 week. Only 3 larvae. Rain last night and this morning.	TRUE	28.5	28.5	90	638	3190	34	34	5	6.9	1.1	100	7.7	234	0.12	166	26.2	TRUE	6	0.001880878	6	0.001880878	TRUE	2727000	TRUE	FALSE
Rabai_D-01-10	Chang'ombe	Domestic	Plastic barrel	Plastic	Present	5/20/2017	-3.913832959	39.59575502	Drinking water. Seemed to have a thin layer of oil or dust on surface. Rain last night and this morning.	TRUE	51	51	160	2043	114398	76	76	56	1.9	-3	100	8.7	544	0.27	387	26.7	TRUE	13	0.000113638	13	0.000113638	TRUE	45450	TRUE	FALSE
Rabai_D-01-11	Chang'ombe	Peridomestic	Plastic bucket	Plastic	Present	5/20/2017	-3.916094983	39.59727097	Half-open under a roof and surrounded by walls but the container caught rain water. Rain last night and this morning.	TRUE	29	29	91	661	15852	37	37	24	-1	9.2	94.5	8.74	56.1	0.03	39.8	27	TRUE	34	0.00214484	38	0.002397174	TRUE	369700	TRUE	FALSE
Rabai_D-01-12	Chang'ombe	Domestic	Plastic barrel	Plastic	Present	5/20/2017	-3.916280977	39.59738798	Water was clean. Rain last night and this morning.	TRUE	40	40	126	1257	66602	59	59	53	1.7	-3	100	6.22	18.2	0.01	13	27.1	TRUE	11	0.00016516	11	0.00016516	TRUE	18180	TRUE	FALSE
Rabai_D-01-13	Chang'ombe	Peridomestic	Tea cup	Plastic	Present	5/20/2017	-3.916350966	39.59732504	Small cup partially buried in the gound. Have sand at the bottom of the container. Rain last night and this morning.	TRUE	9	9	28	64	254	6	5	4	0.4	5.1	48.4	7.46	122	0.06	86.6	26.3	TRUE	66	0.25984252	66	0.25984252	TRUE	8484000	TRUE	FALSE
Rabai_D-02-01	Bengo	Peridomestic	Earthenware pot	Earthenware	Present	5/16/2017	-3.930510012	39.57159201	No rain yesterday.	TRUE	13	13	41	133	1726	28	28	26	1.9	-5.1	85.4	8.13	2270	1.13	1610	25.3	TRUE	5	0.002896871	28	0.01622248	TRUE	412100	TRUE	TRUE
Rabai_D-02-02	Bengo	Domestic	Metal barrel lined with concrete	Concrete	Present	5/16/2017	-3.929834012	39.57149897	Water was clean. Have some sand and stones at bottom. No rain yesterday.	TRUE	56	56	176	2463	7389	77	77	3	0.8	0.3	100	8.77	579	0.29	411	26.5	TRUE	29	0.003924753	30	0.004060089	TRUE	87880	TRUE	TRUE
Rabai_D-02-03	Bengo	Domestic	Plastic barrel	Plastic	Present	5/16/2017	-3.929908024	39.57070302	Water was clean. No rain yesterday.	TRUE	41	41	129	1320	6601	72	72	5	1.2	-0.9	100	8.69	566	0.28	402	27	TRUE	8	0.001211938	8	0.001211938	TRUE	206000	TRUE	TRUE
Rabai_D-02-04	Bengo	Domestic	Metal barrel lined with concrete	Concrete	Present	5/16/2017	-3.930005003	39.57047302	Water was clean. No rain yesterday.	TRUE	55	55	173	2376	17819	90	107	7.5	0.4	-1.9	97.4	8.25	43.7	0.02	30.9	28	TRUE	26	0.001459117	26	0.001459117	TRUE	51510	TRUE	TRUE
Rabai_D-02-05	Bengo	Domestic	Plastic bottle	Plastic	Present	5/16/2017	-3.930017995	39.57057101	Water was yellow and a little cloudy no strong smell. No rain yesterday.	TRUE	24	24	75	452	6786	39	39	15	0	3.2	100	8.09	819	0.41	582	26.7	TRUE	6	0.000884173	14	0.002063071	TRUE	1276000	TRUE	TRUE
Rabai_D-02-06	Bengo	Domestic	Metal barrel lined with concrete	Concrete	Present	5/16/2017	-3.930063006	39.570497	Water was clean. Found 4 Culex adults. Next to the house of D-02-05. No rain yesterday.	TRUE	56	56	176	2463	39408	90	98	16	-0.4	5.3	100	9.01	605	0.3	429	27.5	TRUE	17	0.000431384	17	0.000431384	TRUE	239400	TRUE	TRUE
Rabai_D-02-07	Bengo	Domestic	Plastic barrel	Plastic	Present	5/16/2017	-3.930294011	39.57085499	Water was clean. Some sand and stones at bottom. No rain yesterday.	TRUE	51	51	160	2043	30642	77	77	15	0.7	-0.2	100	8.73	557	0.28	396	27.5	TRUE	8	0.00026108	8	0.00026108	TRUE	112100	TRUE	TRUE
Rabai_D-03-01	Kwa Bendegwa	Domestic	Metal barrel	Metal	Present	5/17/2017	-3.933893032	39.54538297	Rain from last night to today.	TRUE	57	57	179	2552	12759	85	87	5	2.6	-9	100	8.83	448	0.22	318	25.7	TRUE	7	0.000548632	7	0.000548632	TRUE	181800	TRUE	TRUE
Rabai_D-03-02	Kwa Bendegwa	Peridomestic	Plastic basin	Plastic	Present	5/17/2017	-3.934171982	39.54483203	Sand at bottom. Inside a unfinished house with no roof. Rain just stopped.	TRUE	25	10	79	211	600	15	20	5	1	9.3	76	7.3	316	0.16	226	29.9	TRUE	52	0.086666667	52	0.086666667	TRUE	44840000	TRUE	TRUE
Rabai_D-03-03	Kwa Bendegwa	Peridomestic	Tire	Rubber	Absent	5/17/2017	-3.933798987	39.54494401	The tire is lying flat on the ground with water almost full. Have rocks inside. Rain from last night to today.	TRUE	104	51	487	6452	38712	28	8	6	9.1	-14.5	14.8	7.42	727	0.36	516	27.9	TRUE	0	0	39	0.00100744	TRUE	3485000	TRUE	TRUE
Rabai_D-03-04	Kwa Bendegwa	Domestic	Metal barrel lined with concrete	Concrete	Present	5/17/2017	-3.933604024	39.544712	Rain from last night to today.	TRUE	57	57	179	2552	173520	88	102	68	-0.7	5.7	100	9.79	196.7	0.1	140	27.9	TRUE	11	6.34E-05	11	6.34E-05	TRUE	121200	TRUE	TRUE
Rabai_D-03-05	Kwa Bendegwa	Domestic	Metal barrel lined with concrete	Concrete	Present	5/17/2017	-3.933756994	39.54515699	Water was clean. Rain from last night to today.	TRUE	53	53	167	2206	44124	87	87	20	-0.3	6.6	100	8.47	592	0.3	422	27.9	TRUE	39	0.000883873	39	0.000883873	TRUE	357500	TRUE	TRUE
Rabai_D-04-01	Mbarekani	Peridomestic	Metal barrel lined with concrete	Concrete	Present	5/21/2017	-3.934561992	39.57177004	Outside of a modern-style house but under the roof. Rain in morning.	TRUE	56	56	176	2463	33251	88	92	13.5	3.4	-8.5	84.1	9.29	208	0.16	145	24.9	TRUE	5	0.000150371	7	0.00021052	TRUE	184800	TRUE	TRUE
Rabai_D-04-02	Mbarekani	Domestic	Metal barrel	Metal	Present	5/21/2017	-3.93683902	39.57455903	Water was clean. Rain in the morning.	TRUE	39.5	39.5	124	1225	6740	44	50	5.5	2.9	-7.5	100	8.75	3850	1.93	2740	25.5	TRUE	4	0.000593472	4	0.000593472	TRUE	215100	TRUE	TRUE
Rabai_D-04-03	Mbarekani	Domestic	Plastic bucket	Plastic	Present	5/21/2017	-3.936182968	39.57415301	The water is light yellow with no strong smell. Rain in the morning.	TRUE	30	30	94	707	17671	34	34	25	0.6	1	100	7.13	100.7	0.05	71.4	25.6	TRUE	4	0.00022636	7	0.000396129	TRUE	1409000	TRUE	FALSE
Rabai_D-04-04	Mbarekani	Domestic	Gas bottle	Plastic	Present	5/21/2017	-3.936182968	39.57415301	The same house as D-04-03. Rain in the morning.	TRUE	20	10	60	200	3000	29	29	15	0.6	2.7	100	8.09	1163	0.59	828	25.5	TRUE	52	0.017333333	52	0.017333333	TRUE	990800	TRUE	TRUE
Rabai_D-04-05	Mbarekani	Domestic	Earthenware pot	Earthenware	Present	5/21/2017	-3.936281959	39.57340803	Water was clean. Rain in the morning.	TRUE	59	59	185	2734	4101	39	39	3	1.8	-2.5	100	8.86	581	0.29	413	25	TRUE	24	0.005852231	26	0.006339917	TRUE	457600	TRUE	TRUE
Rabai_D-04-06	Mbarekani	Peridomestic	Plastic cup	Plastic	Present	5/28/2017	-3.936189003	39.57359201	Half buried in ground under a tree. Some sand at bottom. Rain yesterday.	TRUE	6.5	6	20	31	230	11	3.5	7.5	2.4	-7.3	82	7.54	297	0.15	211	27	TRUE	34	0.147826087	34	0.147826087	TRUE	2370000	TRUE	TRUE
Rabai_S-01-01	Forest edge	Forest	Tree hole	Tree	Absent	5/12/2017	-3.924333975	39.59561203	Yellow water with no strong smell. No rain yesterday.	TRUE	5.5	4.5	16	19	194	11.5	91	10	0	0.3	94.5	6.43	831	0.42	590	26	TRUE	0	0	43	0.221649485	FALSE	NA	TRUE	TRUE
Rabai_S-01-02	Forest edge	Forest	Tree hole	Tree	Absent	5/12/2017	-3.924471019	39.59555604	Yellow water with no strong smell. No rain yesterday.	TRUE	6.5	4.5	17	23	126	7.5	30	5.5	-0.5	3.6	93.2	6.65	277	0.14	197	26.6	TRUE	0	0	24	0.19047619	TRUE	6969000	TRUE	TRUE
Rabai_S-01-03	Forest edge	Forest	Tree hole	Tree	Present	5/12/2017	-3.924706969	39.59523903	Yellow water with no strong smell. No rain yesterday.	TRUE	5.5	4	15	17	35	2.5	105	2	-1	2.9	76	6.89	137.9	0.07	98.7	27	TRUE	14	0.4	39	1.114285714	TRUE	2151000	TRUE	TRUE
Rabai_S-01-04	Forest edge	Forest	Tree hole	Tree	Present	5/12/2017	-3.924674029	39.59523601	Same tree as S-01-03. No rain yesterday.	TRUE	9	8.5	28	60	421	9	28	7	-0.3	3.9	82.6	6.72	141.2	0.07	99.8	28.3	TRUE	4	0.009501188	7	0.016627078	TRUE	715200	TRUE	FALSE
Rabai_S-01-05	Forest edge	Forest	Tree hole	Tree	Absent	5/12/2017	-3.925161017	39.59493301	Tiny tree hole with dirty water but no strong smell. No rain yesterday.	TRUE	3	2.5	9	6	24	5	71	4	-0.1	5.5	85.9	5.57	125.9	0.06	89.4	29.4	TRUE	0	0	10	0.416666667	FALSE	NA	TRUE	TRUE
Rabai_S-01-06	Forest edge	Forest	Tree hole	Tree	Absent	5/12/2017	-3.925525965	39.59488297	Near ground. Water is brown with no strong smell. No rain yesterday.	TRUE	8	4	19	25	113	5.5	31	4.5	-0.6	4.7	78.9	4.71	667	0.33	475	27.9	TRUE	0	0	10	0.088495575	TRUE	363600	TRUE	TRUE
Rabai_S-01-07	Forest edge	Forest	Tree hole	Tree	Present	5/12/2017	-3.923772974	39.59571797	Open tree hole. No rain yesterday.	TRUE	21.5	12	54	203	811	6.5	106	4	-0.5	7.5	91.1	7.55	784	0.39	558	27.5	TRUE	3	0.003699137	13	0.016029593	TRUE	1273000	TRUE	FALSE
Rabai_S-02-01	Forest edge	Forest	Tree hole	Tree	Present	5/14/2017	-3.92593802	39.59735496	The water is yellow with no strong smell. No rain in 3 days.	TRUE	13	10	36	102	700	14	107	11	1.1	-1.3	95.1	7.12	1972	0.99	1400	26.7	TRUE	13	0.018571429	43	0.061428571	TRUE	1515000	TRUE	TRUE
Rabai_S-02-02	Forest edge	Forest	Tree hole	Tree	Absent	5/14/2017	-3.92668996	39.59734197	Deep tree hole. Have a layer of dust on the surface. No rain in 3 days.	TRUE	8	4	19	25	250	18	142	14	-0.5	1.3	85.2	7.41	743	0.37	528	27.1	TRUE	0	0	3	0.012	TRUE	1182000	TRUE	FALSE
Rabai_S-02-03	Forest middle	Forest	Tree hole	Tree	Absent	5/14/2017	-3.927739039	39.59703703	Only have 1-2 larvae. No rain in 3 days.	TRUE	8	4	19	25	402	19.5	70	16	-0.6	1.6	89.8	6.78	211	0.11	150	28.9	TRUE	0	0	3	0.007462687	TRUE	19090000	TRUE	FALSE
Rabai_S-02-04	Forest middle	Forest	Tree hole	Tree	Absent	5/14/2017	-3.930143975	39.59623899	Very turbid water with only a few larvae. No rain in 3 days.	TRUE	4	4	13	13	63	8	50	5	1	0.6	87.8	6.62	183.3	0.09	130	29.2	TRUE	0	0	5	0.079365079	FALSE	NA	TRUE	FALSE
Rabai_S-02-05	Forest middle	Forest	Tree hole	Tree	Absent	5/14/2017	-3.928723997	39.59641099	Small tree hole on the side of a tree No rain today or the past 3 days	TRUE	12	8	32	75	1810	29	65	24	-0.7	7.8	96.6	6.01	141.2	0.07	100	28.9	TRUE	0	0	10	0.005524862	FALSE	NA	TRUE	FALSE
Rabai_S-02-06	Forest deep	Forest	Tree hole	Tree	Present	5/18/2017	-3.929595966	39.59798201	Dark brown water with strong fermented smell. Rain last night.	TRUE	7	6	20	132	600	8	95	6	0.5	4.2	92.2	7.56	2200	1.1	1560	26.8	TRUE	2	0.003333333	9	0.015	TRUE	9999000	TRUE	FALSE
Rabai_S-02-07	Forest deep	Forest	Tree hole	Tree	Absent	5/18/2017	-3.929888997	39.59801797	Water was relatively clean. Rain last night.	TRUE	5	4	14	16	30	6	98	4	-1.2	12.7	74	7.72	1135	0.6	851	28.8	TRUE	0	0	6	0.2	TRUE	1527000	TRUE	FALSE
Rabai_S-03-01	Forest deep	Forest	Tree hole	Tree	Absent	5/18/2017	-3.932223022	39.59692002	Yellow water with no strong smell. Rain last night.	TRUE	17	5	37	67	1000	18	224	16	1.6	3.6	95.8	7.11	333	0.17	237	27.4	TRUE	0	0	17	0.017	FALSE	NA	TRUE	TRUE
Rabai_S-03-02	Forest deep	Forest	Tree hole	Tree	Present	5/18/2017	-3.932474982	39.59697702	Water was black and hard to see through. Strong smoke-like smell. Rain last night.	TRUE	17	9	42	120	601	7	8	5	-0.5	6	94.5	6.5	851	0.43	605	26.5	TRUE	36	0.059900166	67	0.111480865	TRUE	939300	TRUE	TRUE
Rabai_S-03-03	Forest deep	Forest	Tree hole	Tree	Absent	5/18/2017	-3.932419997	39.59683796	Yellow water with no strong smell. Rain last night.	TRUE	8.5	6	23	40	120	5	160	3	1.9	0.3	86.2	7.25	602	0.3	428	27.8	TRUE	0	0	17	0.141666667	FALSE	NA	TRUE	TRUE
Rabai_S-03-04	Forest deep	Forest	Tree hole	Tree	Absent	5/23/2017	-3.932918971	39.59709898	Dark brown water. Rain for the last 3-4 days.	TRUE	3.5	3.5	11	10	500	12	71	8	0.7	-6.4	90.6	7.14	2360	1.18	1680	26.8	TRUE	0	0	23	0.046	FALSE	NA	TRUE	FALSE
Rabai_S-03-05	Forest deep	Forest	Tree hole	Tree	Absent	5/23/2017	-3.933156012	39.59700502	Flat tree hole with relatively clean water. Rain for the last 3-4 days.	TRUE	16	9	40	113	226	3	52	2	0.6	-0.4	95.1	6.76	111.2	0.06	78.9	26.8	TRUE	0	0	18	0.079646018	TRUE	293900	TRUE	TRUE
Rabai_S-03-06	Forest deep	Forest	Tree hole	Tree	Present	5/23/2017	-3.933370002	39.597046	Deep tree hole. Water was dark and hard to see through with a strong smell. Rain for the last 3-4 days.	TRUE	6	4	16	19	339	28	39	18	1.2	-5.5	95.8	7.3	1708	0.85	1210	27.2	TRUE	4	0.01179941	22	0.064896755	TRUE	4969000	TRUE	FALSE
Rabai_S-03-07	Forest deep	Forest	Tree hole	Tree	Absent	5/23/2017	-3.933494976	39.59757599	Deep tree hole. Light yellow water with no strong smell. Did not collect all larvae. Rain for the last 3-4 days.	TRUE	7	5	19	27	2007	77	82	73	0.1	-0.5	93.2	4.94	226	0.13	188	27.3	TRUE	0	0	2	0.000996512	TRUE	1755000	TRUE	FALSE
Rabai_S-03-08	Forest deep	Forest	Tree hole	Tree	Present	5/26/2017	-3.932185974	39.59599801	Moss covered the wall of the tree hole.	TRUE	8.5	8.5	27	57	300	17	127	15	3.2	-6.9	89.8	7.13	2410	1.19	1700	25.2	TRUE	3	0.01	13	0.043333333	TRUE	999900	TRUE	TRUE
Rabai_S-03-09	Forest deep	Forest	Tree hole	Tree	Absent	5/26/2017	-3.933890015	39.59608502	Yellow water. Have some sand at bottom.	TRUE	6	3	15	14	100	11	99	8	3.8	-11	71.6	6.83	774	0.39	551	26.6	TRUE	0	0	15	0.15	FALSE	NA	TRUE	TRUE
Rabai_S-03-10	Forest deep	Forest	Tree hole	Tree	Absent	5/26/2017	-3.933909964	39.59607898	10cm away from S-03-09.	TRUE	3.5	3	10	8	100	7	111	6	3.6	-8.5	79.2	6.51	230	0.12	163	27.3	TRUE	0	0	9	0.09	FALSE	NA	TRUE	TRUE
Rabai_S-03-11	Forest deep	Forest	Tree hole	Tree	Absent	5/26/2017	-3.934030998	39.59592903	Water is light yellow color.	TRUE	10	9	30	71	400	24	35	20	5.7	-12	95.8	5.74	85.2	0.04	60.6	26.7	TRUE	0	0	11	0.0275	FALSE	NA	TRUE	TRUE
Rabai_S-03-12	Forest deep	Forest	Tree hole	Tree	Absent	5/26/2017	-3.933894038	39.59540097	Dark brown water with a strong smell.	TRUE	12	9	33	85	700	15	73	12	5.7	-16.3	97.4	7.94	1891	0.95	1340	28	TRUE	0	0	14	0.02	TRUE	1127000	TRUE	TRUE
Rabai_S-03-13	Forest deep	Forest	Tree hole	Tree	Present	5/26/2017	-3.933507968	39.59604001	Yellow to brown water.	TRUE	13	11	38	112	1000	11	67	9	5.4	-14.6	91.7	7.14	498	0.25	354	27.3	TRUE	7	0.007	49	0.049	TRUE	1757000	TRUE	FALSE
Rabai_S-03-14	Forest deep	Forest	Tree hole	Tree	Absent	5/26/2017	-3.931757994	39.59707802	Brown water.	TRUE	7.5	4.5	19	27	239	11	102	9	2.9	-5.6	95.8	5.64	129.2	0.07	100	28.3	TRUE	0	0	8	0.033472803	TRUE	8060000	TRUE	FALSE
Rabai_S-03-15	Forest deep	Forest	Tree hole	Tree	Absent	5/27/2017	-3.934171982	39.59658198	Water was dark brown. Shower in the morning.	TRUE	8	4	19	25	1257	58	82	50	2.2	-0.5	94.8	5.45	1111	0.56	790	26.8	TRUE	0	0	19	0.015115354	TRUE	639400	TRUE	TRUE
Rabai_S-03-16	Forest deep	Forest	Tree hole	Tree	Present	5/27/2017	-3.934107022	39.59637403	Water was dark brown and had strong smell. Shower in the morning.	TRUE	12	6	29	57	1357	25	74	24	1.5	-1.3	91.4	7.15	951	0.48	676	26.5	TRUE	39	0.028739867	91	0.06705969	TRUE	7393000	TRUE	TRUE
Rabai_S-03-17	Forest deep	Forest	Tree hole	Tree	Present	5/27/2017	-3.933481984	39.59606297	Water was dark brown. Shower in the morning.	TRUE	15	11	51	130	300	12	68	5	1.5	2.9	92.2	7.12	477	0.24	339	26	TRUE	3	0.01	8	0.026666667	TRUE	3121000	TRUE	TRUE
Rabai_S-03-18	Forest deep	Forest	Tree hole	Tree	Present	5/27/2017	-3.933593966	39.59668097	Water was light yellow. Shower in the morning.	TRUE	8	7	24	44	200	14	72	14	3	0.5	92.7	5.28	106.1	0.08	118	26.8	TRUE	1	0.005	18	0.09	TRUE	1303000	TRUE	TRUE
Rabai_S-04-01	Forest river	Forest	Tree hole	Tree	Present	5/29/2017	-3.931806022	39.59282203	Water was really shallow.	TRUE	8.5	6.5	24	43	100	15	45	5	3.5	0	97.7	7.37	2170	1.07	1530	28.3	TRUE	1	0.01	5	0.05	TRUE	5090000	TRUE	FALSE
Rabai_S-04-02	Forest river	Forest	Tree hole	Tree	Absent	5/29/2017	-3.931851033	39.59283703		TRUE	10	8	28	63	400	22	59	16	2.5	-3	93.5	6.73	939	0.47	668	28.6	TRUE	0	0	22	0.055	FALSE	NA	TRUE	FALSE
Rabai_S-04-03	Forest river	Forest	Tree hole	Tree	Present	5/29/2017	-3.931900989	39.59276704		TRUE	13	6	31	61	300	14	39	11	2.4	-2.4	96.6	6.28	442	0.22	334	28.3	TRUE	19	0.063333333	23	0.076666667	TRUE	448400	TRUE	FALSE
Rabai_S-04-04	Forest river	Forest	Tree hole	Tree	Present	5/29/2017	-3.930151016	39.59498397		TRUE	8	6	22	38	250	29	27	17	0.3	6.8	94.3	5.06	1938	0.97	1380	29.1	TRUE	1	0.004	16	0.064	TRUE	1273000	TRUE	FALSE
Rabai_S-04-05	Forest river	Forest	Tree hole	Tree	Absent	5/29/2017	-3.930603974	39.59521799	Water was dark brown and hard to see through.	TRUE	12	12	38	113	550	16	145	13	-0.2	5.7	97.9	8.09	2560	1.28	1810	30.5	TRUE	0	0	9	0.016363636	TRUE	1236000	TRUE	FALSE
